# Supplementary material for: Association of genetic polymorphisms in the C19orf66 gene and biochemical indices of HBV infected individuals in Yunnan
Source: Front Cell Infect Microbiol. 2023 May 24;13:1180366. doi: 10.3389/fcimb.2023.1180366 (PMC10245551; doi:10.3389/fcimb.2023.1180366)
Supplement: Supplementary Table 3 — Genotypes of each SNP in HBV and control samples. [file Table_3.xlsx]

## Sheet: HBV patients
sample numbers	Rs77076061	Rs1979262	Rs12611087
449	TT	AG	CT
467	TT	GG	CC
470	TT	GG	CC
473	AA	GG	CT
477	TT	GG	CC
485	TT	GG	CC
489	TT	AG	CT
490	TT	GG	CT
500	TT	GG	CC
501	TT	GG	CC
503	AT	GG	CC
505	TT	GG	CT
506	TT	GG	CC
516	TT	AG	CC
517	TT	GG	CC
518	TT	GG	CC
519	TT	GG	CC
527	AT	GG	CT
533	TT	GG	CT
542	AT	GG	CC
544	TT	GG	CC
550	TT	GG	CC
551	TT	AG	CT
552	TT	AG	CT
566	TT	GG	CC
573	TT	GG	CC
581	TT	GG	CC
584	TT	GG	CC
586	TT	GG	CT
587	TT	GG	CC
592	TT	GG	CC
593	TT	AG	CC
603	AT	GG	CC
606	TT	GG	CC
608	TT	GG	CC
613	TT	GG	CC
615	TT	AG	TT
616	AT	GG	CC
617	TT	GG	CC
618	TT	AG	CC
622	AT	GG	CC
625	TT	GG	CC
627	TT	GG	CC
629	TT	GG	CC
633	TT	GG	CC
635	TT	AG	CC
636	AT	GG	CC
637	TT	GG	CC
646	TT	GG	CC
649	TT	GG	CC
658	TT	GG	CC
660	AT	GG	CC
661	TT	GG	CC
663	TT	GG	CC
666	TT	AG	CC
674	TT	GG	CC
679	TT	GG	CC
687	TT	GG	CC
688	TT	GG	CT
690	AT	GG	CT
691	AT	GG	CT
700	TT	GG	CC
701	TT	GG	CC
705	TT	GG	CC
707	AT	GG	CC
710	TT	GG	CC
719	TT	GG	CC
720	TT	GG	CC
724	TT	AG	CT
729	TT	GG	CT
731	TT	GG	CT
736	TT	GG	CC
739	TT	GG	CC
741	TT	GG	CC
742	TT	GG	CC
744	TT	GG	CC
747	TT	GG	CC
751	TT	GG	CC
757	TT	GG	CC
767	TT	GG	CC
776	TT	GG	CC
781	AT	GG	CC
782	AT	GG	CC
784	TT	AG	CT
787	TT	GG	CC
788	TT	GG	CC
791	TT	GG	CC
793	TT	GG	CT
795	TT	AG	CT
798	TT	AG	CT
801	TT	GG	CC
802	TT	GG	CC
804	TT	GG	CC
806	AT	GG	CC
807	AT	GG	CC
811	TT	GG	TT
813	TT	AG	CC
814	TT	AG	TT
816	TT	GG	CC
826	AT	GG	CC
828	AT	GG	CC
829	AT	GG	CC
834	TT	AG	CT
844	TT	GG	CC
848	TT	AG	CT
851	TT	GG	CC
852	TT	GG	CC
854	TT	GG	CC
856	AT	GG	CC
862	TT	GG	CC
865	TT	GG	CC
869	TT	GG	CC
878	TT	GG	CC
879	TT	AG	CT
882	TT	GG	CC
886	AT	GG	CT
887	TT	GG	CC
888	TT	AG	CC
892	TT	GG	CC
902	TT	GG	CC
903	TT	GG	CT
905	TT	GG	CC
908	TT	GG	CT
912	AT	AG	CT
913	TT	AG	CT
917	TT	GG	CC
921	TT	GG	CC
925	TT	GG	CC
930	AT	GG	CC
932	TT	GG	CC
937	TT	GG	CT
939	AT	GG	CC
940	TT	GG	CC
941	AT	GG	CC
945	TT	GG	CC
948	TT	GG	CC
950	TT	GG	CC
954	TT	GG	CT
957	TT	GG	CC
959	AT	GG	CC
963	AT	GG	CC
965	AT	GG	CT
966	TT	GG	CC
967	AT	GG	CT
971	TT	GG	CC
972	TT	GG	CC
978	TT	GG	CC
979	AT	GG	CC
980	TT	GG	CC
990	TT	AG	CC
992	TT	GG	CC
993	TT	GG	CC
997	TT	GG	CC
1000	AT	GG	CC
1001	TT	AG	CT
1002	TT	GG	CC
1007	TT	GG	CC
1008	TT	GG	CT
1009	TT	GG	CC
1012	TT	GG	CC
1013	TT	GG	CT
1016	AT	GG	CC
1021	AT	GG	CC
1026	TT	GG	CT
1030	AT	GG	CC
1031	AT	GG	CC
1032	TT	GG	CC
1033	AT	GG	CT
1035	TT	GG	CC
1036	TT	GG	CC
1038	TT	GG	CC
1041	TT	GG	CC
1042	TT	GG	CC
1044	TT	GG	CC
1046	TT	GG	CC
1062	TT	GG	CC
1063	TT	GG	CC
1065	TT	GG	CC
1068	TT	GG	CC
1071	TT	GG	CC
1073	TT	GG	CC
1076	TT	GG	CT
1078	AT	GG	CC
1080	TT	GG	CC
1083	TT	GG	CT
1091	TT	GG	CC
1092	TT	GG	CC
1097	AT	GG	CC
1099	TT	GG	CC
1100	TT	GG	CC
1105	TT	GG	CC
1112	AT	GG	CC
1116	AT	GG	CC
1117	TT	GG	CC
1121	TT	AG	CC
1124	AA	GG	CC
1126	TT	GG	CC
1130	TT	GG	CC
1131	TT	GG	CT
1132	TT	GG	CT
1134	TT	GG	CC
1140	TT	GG	CC
1146	AT	GG	CC
1147	TT	GG	CC
1149	AT	GG	CC
1158	TT	GG	CC
1161	TT	GG	CC
1168	AT	GG	CC
1172	TT	GG	CC
1173	TT	GG	CC
1184	TT	GG	CC
1186	AT	GG	CC
1188	TT	GG	CC
1194	TT	GG	CC
1199	AT	GG	CC
1200	TT	AG	CT
1203	TT	GG	CC
1205	TT	GG	CC
1209	TT	GG	CC
1214	AT	GG	CC
1215	TT	AG	CC
1217	TT	AG	CC
1218	AT	GG	CC
1222	TT	GG	CC
1225	AT	GG	CC
1226	TT	GG	CC
1228	TT	GG	CC
1229	AT	GG	CC
1230	TT	GG	CC
1238	TT	GG	CC
1240	TT	AG	CT
1241	AT	GG	CC
1243	TT	GG	CC
1250	TT	GG	CC
1254	AT	GG	CC
1263	TT	GG	CC
1268	TT	GG	CT
1279	AT	GG	CC
1292	TT	GG	CC
1297	AT	GG	CC
1298	AT	GG	CC
1307	TT	GG	CC
1317	TT	AG	CT
1321	AT	GG	CC
1322	TT	GG	CC
1326	AT	GG	CC
1329	AA	GG	CC
1330	TT	GG	CC
1339	AA	GG	CC
1344	TT	GG	CC
1351	TT	GG	CC
1361	TT	AG	CC
1363	TT	GG	CC
1367	TT	GG	TT
1368	AT	GG	CC
1369	AT	GG	CC
1370	TT	GG	CT
1371	TT	GG	CC
1373	AT	GG	CC
1374	AT	GG	CC
1375	TT	GG	CT
1377	AT	GG	CC
1381	TT	GG	CC
1382	TT	GG	CC
1384	TT	GG	CC
1385	AT	GG	CT
1387	TT	GG	CT
1391	TT	AG	CC
1392	AA	GG	CC
1393	TT	AG	CT
1396	TT	GG	CC
1397	TT	GG	CC
1403	TT	GG	CC
1404	TT	GG	CC
1405	TT	GG	CC
1408	TT	GG	CC
1410	TT	GG	CC
1417	TT	GG	CC
1419	TT	GG	CC
1422	TT	GG	CC
1423	TT	GG	CC
1429	TT	GG	CC
1433	TT	GG	CT
1436	AT	GG	CC
1442	AT	GG	CC
1444	TT	GG	CC
1445	AT	AG	CT
1446	AT	GG	CC
1447	TT	GG	CC
1450	TT	GG	CC
1453	TT	GG	CC
1457	TT	GG	CC
1459	TT	GG	CC
1460	TT	GG	CC
1466	TT	GG	CC
1467	TT	GG	CC
1468	TT	GG	CC
1472	TT	GG	CC
1475	TT	GG	CC
1479	AT	GG	CC
1482	TT	GG	CC
1486	TT	GG	CC
1487	TT	GG	CC
1488	TT	GG	CC
1489	TT	GG	CT
1492	TT	GG	CC
1495	TT	GG	CC
1496	AT	GG	CC
1497	TT	GG	CC
1500	AT	GG	CC
1501	TT	GG	CC
1506	TT	GG	CC
1515	TT	GG	CC
1516	TT	GG	CC
1519	TT	GG	CC
1521	TT	GG	CC
1522	TT	GG	CC
1523	TT	GG	CC
1524	TT	GG	CC
1525	AT	GG	CC
1532	TT	GG	CC
1536	TT	AG	TT
1544	TT	GG	CC
1550	TT	GG	CC
1552	TT	GG	CT
1554	TT	GG	CC
1557	TT	GG	CC
1558	AT	GG	CC
1563	TT	GG	CC
1564	TT	GG	CC
1565	TT	GG	CC
1569	TT	GG	CC
1575	TT	GG	CC
1576	TT	GG	CC
1577	TT	GG	CC
1579	TT	GG	CT
1580	AT	GG	CC
1582	TT	GG	CC
1586	TT	GG	CC
1587	TT	GG	CC
1590	TT	GG	CC
1592	TT	GG	CT
1599	TT	GG	CC
1605	TT	GG	CC
1606	TT	GG	CC
1607	TT	GG	CC
1608	TT	GG	CC
1621	TT	GG	CC
1628	TT	GG	CC
1630	TT	GG	CC
1631	TT	GG	CT
1633	TT	GG	CC
1636	TT	GG	CC
1638	TT	GG	CT
1643	TT	GG	CC
1644	TT	GG	CC
1649	TT	GG	CC
1650	TT	GG	CT
1653	TT	GG	CC
1661	TT	GG	CT
1666	AT	GG	CC
1667	TT	GG	CC
1669	TT	GG	CC
1673	TT	GG	CC
1674	TT	GG	CC
1679	TT	GG	CC
1680	TT	GG	CC
1694	TT	GG	CC
1695	TT	GG	CC
1709	AT	GG	CC
1717	TT	GG	CC
1720	TT	GG	CC
1732	AT	GG	CC
1733	TT	GG	CC
1746	TT	GG	CC
1747	AT	GG	CC
1748	TT	GG	CC
1749	TT	GG	CC
1750	TT	GG	CC
1753	TT	GG	CT
1758	TT	GG	CC
1759	TT	GG	CC
1765	TT	GG	CT
1766	TT	GG	CT
1769	TT	GG	CC
1772	TT	GG	CC
1773	TT	GG	CC
1775	TT	GG	CC
1777	TT	GG	CC
1778	TT	GG	CC
1779	TT	GG	CC
1782	TT	GG	CC
1783	TT	GG	CC
1785	TT	GG	CC
1786	TT	GG	CC
1787	TT	GG	CT
1790	TT	GG	CC
1791	TT	GG	CT
1792	TT	GG	CT
1793	TT	GG	CC
1795	TT	GG	CC
1796	TT	GG	CC
1797	TT	GG	CC
1798	TT	GG	CC
1800	TT	GG	CC
1802	TT	GG	CT
1803	TT	GG	CT
1807	TT	GG	CC
1808	TT	GG	CC
1809	TT	GG	CT
1810	TT	GG	TT
1812	TT	GG	CT
1818	TT	GG	CC
1823	TT	GG	CC
1833	TT	GG	CC
1837	TT	GG	CC
1846	TT	GG	CT
1852	TT	AG	CT
1857	TT	GG	CC
1863	TT	GG	CT
1868	TT	GG	CT
1882	TT	GG	CT
1883	TT	GG	CC
1886	AT	GG	CC
1891	TT	GG	CT
1892	TT	GG	CC
1895	TT	GG	CC
1897	TT	GG	CC
1898	TT	GG	CC
1899	TT	GG	CC
1902	TT	GG	CT
1903	TT	GG	CC
1911	TT	GG	CC
1914	TT	GG	CT
1915	TT	GG	CC
1921	TT	GG	CC
1923	TT	GG	CC
1924	TT	GG	CC
1926	TT	GG	CT
1927	TT	GG	CC
1928	TT	GG	CC
1929	TT	GG	CC
1938	TT	GG	CC
1941	TT	GG	CC
1942	TT	GG	CC
1943	TT	GG	CC
1947	TT	GG	CC
1948	TT	GG	CC
KH-HBV 1	TT	GG	TC
KH-HBV 2	TA	GG	CC
KH-HBV 3	TT	AG	TC
KH-HBV 4	TT	GG	CC
KH-HBV 5	TT	GG	CC
KH-HBV 6	TT	GG	CC
KH-HBV 7	TT	GG	CC
KH-HBV 8	TT	GG	TC
KH-HBV 9	TT	GG	TC
KH-HBV 10	TT	GG	CC
KH-HBV 11	TT	GG	CC
KH-HBV 12	TT	GG	CC
KH-HBV 13	TT	GG	CC
KH-HBV 14	TT	GG	CC
KH-HBV 15	TT	GG	CC
KH-HBV 16	TT	GG	CC
KH-HBV 17	TT	GG	CC
KH-HBV 18	TT	GG	CC
KH-HBV 19	TT	GG	CC
KH-HBV 20	TT	GG	CC
KH-HBV 22	TT	GG	TC
KH-HBV 23	TT	GG	CC
KH-HBV 24	TA	GG	CC
KH-HBV 25	TT	AG	TC
KH-HBV 26	TT	GG	TC
KH-HBV 27	TA	GG	CC
KH-HBV 29	TT	GG	CC
KH-HBV 31	TT	GG	CC
KH-HBV 32	TT	AG	TC
KH-HBV 33	TT	AG	TC
KH-HBV 34	TT	GG	TC
KH-HBV 35	TT	GG	CC
KH-HBV 36	TT	GG	TC
KH-HBV 37	TT	GG	CC
KH-HBV 38	TT	GG	CC
KH-HBV 39	AA	GG	CC
KH-HBV 40	TT	GG	CC
KH-HBV 41	TT	GG	TC
KH-HBV 42	TT	GG	TC
KH-HBV 43	TT	GG	TC
KH-HBV 44	TT	GG	CC
KH-HBV 45	TT	GG	CC
KH-HBV 48	TT	AG	TC
KH-HBV 50	TT	AG	TC
KH-HBV 51	TT	GG	TC
KH-HBV 52	TT	GG	CC
KH-HBV 53	TT	GG	CC
KH-HBV 54	TT	GG	CC
KH-HBV 55	TT	GG	CC
KH-HBV 56	TT	GG	TC
KH-HBV 57	TT	GG	CC
KH-HBV 58	TT	GG	CC
KH-HBV 59	TT	AG	TC
KH-HBV 60	TT	GG	CC
KH-HBV 61	TT	GG	TC
KH-HBV 62	TT	GG	TC
KH-HBV 63	TT	GG	CC
KH-HBV 65	TT	AG	CC
KH-HBV 67	TA	GG	TC
KH-HBV 68	TT	GG	CC
KH-HBV 69	TA	AG	TC
KH-HBV 70	TT	AG	TC
KH-HBV 72	TT	GG	CC
KH-HBV 73	TT	GG	TC
KH-HBV 74	TT	GG	CC
KH-HBV 75	TT	GG	TC
KH-HBV 76	TT	GG	CC
KH-HBV 79	TT	GG	CC
KH-HBV 80	TT	GG	CC
KH-HBV 81	TA	GG	CC
KH-HBV 82	TT	AG	TC
KH-HBV 83/99	TT	AG	TC
KH-HBV 84/ 100	TT	GG	CC
KH-HBV 86/ 95	TT	GG	TT
KH-HBV 87	TT	GG	CC
KH-HBV 88	TT	AG	TC
KH-HBV 89	TT	GG	CC
KH-HBV 92	TT	GG	CC
KH-HBV 94	TA	GG	CC
KH-HBV 96	TA	GG	CC
KH-HBV 97	TT	GG	CC
KH-HBV 98/ 106	TA	GG	CC
KH-HBV 102/132	TA	GG	CC
KH-HBV 103/126	TA	GG	CC
KH-HBV 104/133	TT	AG	TC
KH-HBV 105/119	TT	AG	CC
KH-HBV 107	TT	GG	TC
KH-HBV 108/136	TT	GG	CC
KH-HBV 109/120	TT	GG	CC
KH-HBV 110	TT	AG	TC
KH-HBV 111	TT	GG	TT
KH-HBV 112	TT	GG	TT
KH-HBV 113	TA	GG	CC
KH-HBV 114/129	TA	GG	TC
KH-HBV 115	TT	GG	CC
KH-HBV 116	TT	GG	TC
KH-HBV 117	TT	GG	CC
KH-HBV 118/ 121	TT	GG	CC
KH-HBV 122/134	TT	GG	CC
KH-HBV 123	TA	GG	CC
KH-HBV 124	TT	GG	CC
KH-HBV 125	TT	GG	CC
KH-HBV 127	TA	GG	CC
KH-HBV 128	TT	GG	CC
KH-HBV 130	TT	AG	TC
KH-HBV 131	TT	AG	CC
KH-HBV 141	TA	AG	CC
KH-HBV 142	TT	GG	CC
KH-HBV 144	TT	AG	TC
MG1	TT	GG	CC
MG2	TT	GG	CC
MG3	TT	GG	CC
MG4	TT	GG	CC
MG5	TT	GG	CC
MG6	TA	GG	CC
MG7	TT	GG	TC
MG8	TT	GG	CC
MG9	TT	GG	CC
MG11	TT	AG	TC
MG12	TA	GG	CC
MG14	TT	GG	CC
MG15	TT	AG	TC
MG16	TT	AG	TC
MG17	TT	GG	TC
MG18	TT	GG	CC
MG19	TT	AG	TC
MG20	TT	GG	CC
MG21	TT	GG	CC
MG22	TT	GG	CC
MG24	AA	GG	CC
MG25	TT	GG	CC
MG26	TT	GG	CC
MG28	TT	GG	CC
MG31	TT	GG	CC
MG33	TT	GG	TC
MG34	TT	GG	CC
MG36	TT	GG	CC
MG37	TT	AG	TC
MG38	TT	GG	CC
MG39	TT	GG	CC
MG40	TT	AG	TC
MG41	TT	GG	CC
MG42	TT	GG	CC
MG43	TT	GG	CC
MG44	TT	GG	CC
MG47	TA	GG	TC
MG48	TT	GG	CC
MG49	TT	GG	CC
MG50	AA	GG	CC
MG51	TT	AG	CC
MG52	TT	GG	CC
MG53	TT	GG	CC
MG54	TT	GG	CC
MG55	TT	GG	TC
MG56	TT	GG	TC
MG59	TT	GG	CC
MG61	TT	GG	CC
MG62	TT	GG	CC
MG63	TA	GG	CC
MG64	TT	GG	CC
MG66	TT	AG	CC
MG67	TT	AG	CC
MG69	TT	GG	TC
MG71	TT	GG	TT
MG72	TT	GG	CC
MG73	TA	GG	TC
MG75	TT	GG	CC
MG76	TA	GG	TC
MG78	TT	AG	CC
MG79	TT	GG	CC
MG80	TT	GG	CC
MG81	TT	GG	CC
MG82	TT	GG	CC
MG83	TT	GG	TC
MG85	TT	GG	CC
MG86	TA	GG	CC
MG87	TT	GG	TC
MG89	AA	GG	CC
MG90	TT	GG	CC
MG91	AA	GG	CC
MG92	TT	GG	CC
MG94	TT	GG	CC
MG95	TA	AG	TC
MG96	TT	GG	CC
MG98	TT	GG	TC
MG99	TT	GG	CC
MG100	TT	AG	TC
MG102	TA	GG	CC
MG103	TT	GG	CC
MG104	TT	GG	CC
MG105	TT	GG	CC
MG107	TT	GG	CC
MG108	TA	GG	CC
MG110	TT	AG	TT
MG111	TT	GG	TC
MG112	TA	AG	TC
MG113	TT	GG	CC
MG115	TT	AG	TC
MG116	TT	GG	TC
MG117	TT	AG	TC
MG118	TT	AG	TC
MG119	AA	GG	CC
MG120	TT	GG	TC
MG121	TT	GG	CC
MG122	TA	GG	CC
MG123	TT	GG	CC
MG124	TT	GG	CC

## Sheet: controls
sample numbers	Rs77076061	Rs1979262	Rs12611087
1	T T	G G	C T
3	T T	G G	C C
5	A T	G G	C C
6	T T	G G	C C
7	T T	A G	C C
8	T T	A G	C T
9	T T	G G	C C
10	A T	G G	C C
11	T T	G G	C T
12	T T	G G	C C
13	T T	G G	C C
14	T T	G G	C C
15	A T	G G	C C
16	T T	A G	C C
18	A T	G G	C C
20	T T	G G	C C
21	T T	G G	C C
22	T T	A G	C C
23	T T	G G	C C
24	T T	A G	T T
25	T T	A G	C T
26	T T	G G	C T
27	A T	G G	C C
29	T T	G G	C C
30	T T	G G	C C
33	A T	G G	C C
34	T T	G G	C C
35	T T	G G	C C
36	T T	A A	T T
37	T T	G G	C C
40	A T	G G	C C
41	T T	G G	C C
42	T T	A G	C T
43	T T	A G	C C
44	T T	G G	C C
45	T T	G G	C T
48	T T	G G	C C
49	T T	G G	C C
50	T T	G G	C C
51	T T	G G	C C
52	T T	G G	C C
54	T T	G G	C C
55	T T	G G	C C
56	T T	G G	C C
57	T T	G G	C C
58	T T	G G	C T
61	T T	A G	C C
63	T T	G G	C C
64	T T	G G	C C
66	T T	G G	C T
67	T T	A G	C C
68	T T	G G	C T
70	T T	G G	C T
71	T T	A G	C C
72	T T	G G	C C
73	A T	G G	C C
74	T T	G G	C C
75	T T	A G	T T
76	T T	A G	T T
77	T T	G G	C T
78	T T	G G	C C
79	T T	G G	C C
80	T T	G G	C C
81	A T	G G	C C
82	T T	A G	C T
83	T T	A G	C T
84	T T	G G	C T
85	A T	A G	C T
86	T T	G G	C C
87	T T	G G	C C
89	T T	A G	C T
90	T T	G G	C T
91	T T	G G	C C
92	T T	G G	C C
93	T T	G G	C C
94	T T	G G	C C
95	A A	G G	C C
96	T T	G G	C C
97	A T	G G	C C
100	A T	G G	C T
101	A A	G G	C C
102	T T	G G	C C
104	A T	G G	C C
107	T T	G G	C C
110	A T	G G	C C
115	T T	G G	C C
116	T T	G G	C C
118	T T	G G	C C
119	A T	G G	C C
123	T T	G G	C T
124	T T	G G	C C
126	T T	A G	C T
129	T T	G G	C T
132	T T	G G	C C
136	T T	G G	C C
138	T T	G G	C C
140	T T	G G	C T
142	T T	G G	C C
143	T T	G G	C C
144	T T	G G	C C
146	T T	G G	C C
147	T T	G G	C C
148	A T	G G	C C
149	T T	G G	C C
154	T T	G G	C C
155	T T	G G	C T
157	T T	A A	T T
158	T T	G G	C T
159	T T	G G	C C
160	T T	G G	C C
161	A T	G G	C C
162	T T	A G	T T
165	T T	A G	C T
167	T T	G G	C C
168	T T	G G	C C
169	A T	G G	C T
173	T T	G G	C C
174	T T	G G	C C
175	T T	G G	C C
176	T T	G G	C C
177	A T	G G	C C
178	T T	A G	C T
179	T T	G G	C T
181	T T	G G	C C
182	T T	G G	C C
183	T T	A G	C T
185	A T	G G	C T
190	A T	G G	C C
191	T T	G G	C C
192	T T	G G	C C
193	T T	G G	C C
194	T T	G G	C C
195	T T	G G	C C
196	A T	G G	C C
197	T T	G G	C C
198	T T	G G	C C
199	A T	G G	C C
200	T T	G G	C T
201	T T	G G	C C
202	T T	G G	C C
204	A T	G G	C C
205	T T	G G	C C
206	T T	G G	C C
207	T T	G G	C C
208	T T	G G	C C
209	T T	G G	C C
212	T T	G G	C C
214	T T	A G	C T
217	T T	G G	C C
219	T T	G G	C C
222	T T	G G	C C
223	T T	G G	C T
225	T T	G G	C C
226	T T	G G	C C
227	T T	G G	C C
228	A T	G G	C C
229	T T	G G	C C
232	T T	G G	C C
233	T T	G G	C C
234	T T	G G	C C
235	T T	G G	C C
236	T T	G G	C T
237	T T	G G	C T
238	T T	G G	C T
240	T T	G G	C C
241	T T	G G	C C
242	A T	G G	C C
243	T T	G G	C T
244	A T	G G	C C
245	T T	G G	C C
247	T T	G G	C C
249	T T	G G	C C
250	T T	G G	C T
251	A T	G G	C C
257	T T	G G	C C
258	A T	G G	C C
259	T T	G G	C C
260	A T	G G	C T
261	T T	G G	C C
262	T T	G G	C C
264	A T	G G	C T
265	T T	G G	C C
266	T T	G G	C C
267	T T	G G	C C
268	T T	G G	C C
269	T T	G G	C C
273	T T	G G	C C
276	T T	G G	C C
278	T T	G G	C T
280	T T	G G	C C
281	A T	G G	C C
282	T T	G G	C C
283	A T	G G	C C
286	T T	G G	C C
289	T T	G G	C C
290	T T	G G	C C
291	T T	G G	C C
292	T T	G G	C T
293	T T	G G	C T
297	T T	G G	C C
298	T T	G G	C C
301	T T	G G	C T
303	T T	G G	C C
313	T T	A G	C T
347	T T	G G	C T
352	A T	G G	C C
383	A T	G G	C C
385	T T	G G	C C
386	T T	G G	C T
387	T T	G G	C C
388	T T	G G	C C
390	T T	G G	C C
392	T T	G G	C C
393	T T	G G	C C
394	T T	G G	C C
395	T T	G G	C C
396	T T	G G	C C
397	T T	G G	C C
398	T T	G G	C T
403	T T	G G	C C
404	T T	G G	C C
410	T T	G G	C C
411	T T	G G	C C
412	T T	G G	C C
413	T T	G G	C C
414	T T	G G	C C
415	T T	G G	C C
416	T T	G G	C T
418	T T	G G	C C
420	A T	G G	C C
423	T T	G G	C C
425	T T	G G	C T
428	T T	G G	C T
430	A T	G G	C T
431	T T	G G	C C
433	T T	G G	C C
436	T T	G G	C C
440	T T	G G	C C
442	T T	G G	C C
443	T T	G G	C T
444	T T	G G	C C
445	T T	A G	C T
446	T T	G G	C C
449	T T	G G	C C
453	T T	G G	C C
454	T T	G G	C C
455	T T	G G	C C
456	T T	G G	C C
457	A T	G G	C C
458	T T	G G	C C
466	T T	G G	C C
467	T T	G G	C C
470	T T	G G	C C
471	T T	G G	C C
472	T T	G G	C C
473	T T	G G	C C
474	T T	G G	C C
475	A T	G G	C C
478	T T	G G	C C
479	A T	G G	C C
480	T T	G G	C C
484	T T	G G	C C
487	T T	G G	C C
488	T T	G G	C C
489	T T	G G	C C
491	T T	G G	C C
495	T T	G G	C C
498	T T	G G	C C
499	A T	G G	C C
501	T T	G G	C C
502	T T	G G	C C
504	T T	G G	C C
506	A T	G G	C C
509	T T	A G	C T
510	T T	A G	C T
511	T T	G G	C C
512	T T	G G	C C
513	A T	A G	C T
516	T T	G G	C C
517	T T	G G	C C
521	T T	G G	C C
522	T T	G G	C C
523	T T	G G	C C
525	T T	G G	C C
527	A T	G G	C C
528	T T	G G	T T
529	T T	G G	C T
530	A T	G G	C C
533	T T	G G	C T
534	T T	G G	C C
536	T T	G G	C C
537	T T	G G	C C
538	T T	G G	C C
543	T T	G G	C C
545	T T	G G	C C
548	T T	G G	C C
549	A T	G G	C T
552	T T	G G	C C
553	T T	G G	C C
554	T T	G G	C C
557	T T	G G	C C
558	A T	G G	C T
560	T T	G G	C C
561	T T	G G	C C
563	T T	G G	C C
564	T T	G G	C C
565	T T	G G	C C
567	T T	G G	C C
568	T T	G G	C C
570	T T	G G	C C
572	T T	G G	C C
573	T T	G G	C C
576	A T	G G	C C
577	T T	G G	C C
578	T T	G G	C C
579	T T	G G	T T
580	T T	G G	C T
583	T T	A G	C T
584	T T	G G	C C
585	T T	G G	C C
588	T T	G G	C C
594	T T	G G	C C
597	T T	G G	C C
600	T T	G G	C C
605	T T	A G	C C
606	T T	G G	C T
607	T T	G G	C C
608	T T	G G	C C
609	T T	G G	C C
611	T T	G G	C C
612	T T	G G	C C
613	T T	G G	C C
614	T T	G G	C T
615	T T	G G	C C
618	A T	G G	C C
619	T T	G G	C C
621	T T	G G	C C
622	T T	G G	C C
623	A T	G G	C T
624	T T	G G	C C
625	T T	G G	C C
626	T T	G G	C C
627	T T	G G	C T
628	T T	G G	C C
629	T T	G G	C C
630	A T	G G	C C
633	T T	G G	C T
637	T T	G G	C C
638	T T	G G	C C
639	T T	G G	C C
641	T T	G G	C C
642	T T	G G	C C
643	T T	G G	C C
644	T T	G G	C C
645	T T	G G	C C
647	T T	G G	C C
648	T T	G G	C C
651	T T	G G	C C
652	T T	G G	C T
653	T T	G G	C C
654	T T	G G	C C
655	T T	G G	C C
657	T T	G G	C C
658	T T	G G	C T
659	T T	G G	C C
660	A T	G G	C C
663	T T	A G	C T
664	T T	G G	C C
665	T T	G G	C C
667	T T	G G	C C
668	T T	G G	C C
669	T T	G G	C C
670	T T	G G	C C
671	A T	G G	C C
672	A T	G G	C C
673	T T	G G	C C
675	T T	G G	C C
676	T T	G G	C C
677	T T	G G	C C
678	T T	G G	C C
679	T T	G G	C T
680	T T	A G	C T
681	T T	G G	C T
682	T T	G G	C C
683	T T	G G	C C
684	T T	G G	C C
685	A T	A G	C T
686	T T	A A	C T
688	T T	A G	C T
689	A T	G G	C T
700	T T	G G	C C
701	T T	G G	C C
703	A T	G G	C C
707	A T	G G	C C
709	T T	G G	C C
712	T T	G G	C C
729	T T	G G	C C
739	T T	G G	C C
740	A T	G G	C T
746	T T	G G	C C
751	A T	G G	C C
754	T T	A G	C T
755	T T	A G	C T
758	T T	G G	C C
762	T T	G G	C C
764	T T	G G	C C
769	T T	G G	C C
770	T T	G G	C T
772	T T	G G	C C
801	T T	G G	C C
802	A T	G G	C C
804	T T	G G	C C
805	A T	A G	C T
807	T T	G G	C C
808	T T	G G	C C
810	T T	G G	C T
811	T T	G G	C C
812	T T	G G	C C
813	T T	G G	C C
816	T T	G G	C T
818	A T	G G	C C
819	T T	G G	C T
820	T T	G G	C C
822	T T	G G	C C
824	T T	G G	C C
826	T T	G G	C C
827	T T	G G	T T
828	T T	G G	C C
829	T T	G G	C C
832	T T	G G	C C
833	T T	G G	C T
834	A T	G G	C C
835	T T	G G	C C
837	T T	G G	C C
838	A A	G G	C C
839	T T	G G	C C
843	T T	G G	C C
847	A T	G G	C C
849	T T	A G	C T
850	T T	G G	C C
852	T T	G G	C C
853	T T	G G	C T
854	T T	G G	C T
855	T T	G G	C C
857	T T	G G	C C
858	A A	G G	C C
859	A T	G G	C C
